# Supplementary material for: Expression of the Z Variant of α1-Antitrypsin Suppresses Hepatic Cholesterol Biosynthesis in Transgenic Zebrafish
Source: Int J Mol Sci. 2023 Jan 27;24(3):2475. doi: 10.3390/ijms24032475 (PMC9917206; doi:10.3390/ijms24032475)
Supplement: Supplementary file 1 [file ijms-24-02475-s001.zip]

Archive with 1 entries (1 files):
- ijms-2172606-supplementary.pdf
